# Supplementary material for: Multiple-instance-learning-based detection of coeliac disease in histological whole-slide images
Source: J Pathol Inform. 2022 Oct 28;13:100151. doi: 10.1016/j.jpi.2022.100151 (PMC9808019; doi:10.1016/j.jpi.2022.100151)
Supplement: Supplementary file 1 — Supplementary material 1 [file mmc1.zip]

Archive with 1 entries (1 files):
- LYZC1110319212.png
